# Supplementary material for: Phenotypic Microdiversity and Phylogenetic Signal Analysis of Traits Related to Social Interaction in Bacillus spp. from Sediment Communities
Source: Front Microbiol. 2017 Jan 30;8:29. doi: 10.3389/fmicb.2017.00029 (PMC5276817; doi:10.3389/fmicb.2017.00029)
Supplement: Supplementary file 2 [file Table_1.xlsx]

## Sheet: S1
Supplementary Table S1. Accession numbers for the 16S rRNAsequences of the Bacillus strains in the study
Species Names	16S rRNA Accession Numbers
CH160a_5T	JF951227
CH113a_4T	JF951228
CH150a_4T	JF951229
CH164b_5T	JF951230
CH43_1T	JF951231
CH29_1T	JF951233
CH37_1T	JF951234
CH157b_5T	JF951235
CH30_1T	JF951236
CH112b_4T	JF951237
CH163b_5T	JF951238
CH144a_4T	JF951239
CH22_1T	JF951240
CH23_1T	JF951242
CH25_1T	JF951243
CH452a_14T	JF951244
CH159a_5T	JF951245
CH84_3T	JF951246
CH90_3T	JF951247
CH158b_5T	JF951248
CH28_1T	JF951253
CH161d_5T	JF951254
CH112a_4T	JF951255
CH44_1T	JF951257
CH452b_14T	JF951260
CH93_3T	JF951261
CH153a_5R	JF951264
CH160c_5T	JF951265
CH159b_5T	JF951266
CH451b_14T	JF951267
CH448b_14T	JF951268
CH36_1T	JF951269
CH145b_4T	JF951273
CH154a_5T	JF951274
CH21_1T	JF951275
CH140a_4T	JF951276
CH135a_4T	JF951277
CH33_1T	JF951278
CH45_1T	JF951280
CH448a_14T	JF951281
CH144b_4T	JF951283
CH449b_14T	JF951290
CH34_1T	JF951291
CH109a_4T	JF951292
CH40_1T	JF951296
CH24_1T	JF951299
CH88_3T	JF951300
CH155a_5T	JF951302
CH149a_4T	JF951304
CH111_4T	JF951232
CH26b_1T	JF951249
CH20a_1T	JF951250
CH20b_1T	JF951251
CH156_5T	JF951252
CH41b_1T	JF951256
CH451a_14T	JF951258
CH145_4T	JF951259
CH39a_1T	JF951262
CH142_4T	JF951263
CH445_14T	JF951270
CH91b_3T	JF951271
CH95a_3T	JF951272
CH26a_1T	JF951279
CH99b_3T	JF951282
CH138_4T	JF951284
CH38c_1T	JF951285
CH450_14T	JF951286
CH148_4T	JF951287
CH19a_1T	JF951288
CH81a_3T	JF951289
CH446_14T	JF951293
CH447_14T	JF951294
CH19b_1T	JF951295
CH98b_3T	JF951297
CH449a2_14T	JF951298
CH87b_3T	JF951301
CH449a1_14T	JF951303
CH381a_12D	KF966149
CH374b_12D	KF966150
CH17b_1C	KF966151
CH82b_3T	KF966152
CH404b_13C	KF966153
CH149b_4T	KF966154
CH374c_12D	KF966155
CH408b_13C	KF966156
CH1A_E	KF966157
CH1B_E	KF966158
CH453a_14D	KF966159
CH39_1T	KF966160
CH311c_11T	KF966161
CH343b_12C	KF966162
CH2_E	KF966163
CH3_E	KF966164
CH171b_5R	KF966165
CH59b_2C	KF966166
CH336b_11D	KF966167
CH115b_4C	KF966168
CH165b_5T	KF966169
CH18b_1C	KF966170
CH312a_11T	KF966171
CH385a_12D	KF966172
CH459a_14D	KF966173
CH70_2B	KF966174
CH414a_13T	KF966175
CH324b_11C	KF966176
CH408a_13C	KF966177
CH323b_11C	KF966178
CH77_3T	KF966179
CH408c_13C	KF966180
CH414b_13T	KF966181
CH381b_12D	KF966182
CH64a_2B	KF966183
CH353_12D	KF966184
CH344b_12C	KF966185
CH342_12C	KF966186
CH343a_12C	KF966187
CH345_12C	KF966188
CH47_2B	KF966189
CH41a_1T	KF966190
CH462a_14D	KF966191
CH378_12D	KF966192
CH370c_12T	KF966193
CH423_13T	KF966194
CH371_12T	KF966195
CH79_3T	KF966196
CH81b_3T	KF966197
CH408e_13C	KF966198
CH123a_4D	KF966199
CH326a_11D	KF966200
CH415b_13T	KF966201
CH379c_12D	KF966202
CH329a_11D	KF966203
CH68_2B	KF966204
CH458a_14D	KF966205
CH416c_13T	KF966206
CH85_3T	KF966207
CH147a_4T	KF966208
CH431b_13D	KF966209
CH379a_12D	KF966210
CH440a_13D	KF966211
CH61b_2B	KF966212
CH429_13T	KF966213
CH416b_13T	KF966214
CH329c_11D	KF966215
CH424_13T	KF966216
CH376b_12D	KF966217
CH350_12T	KF966218
CH320a_11T	KF966219
CH352a_12D	KF966220
CH369_12T	KF966221
CH67_2B	KF966222
CH143_4T	KF966223
CH99a_3T	KF966224
CH314_11T	KF966225
CH129a_4D	KF966226
CH374a_12D	KF966227
CH436a_13D	KF966228
CH428b_13T	KF966229
CH135b_4T	KF966230
CH83a_3T	KF966231
CH78_3T	KF966232
CH351b_12D	KF966233
CH418b_13T	KF966234
CH405b_13C	KF966235
CH127b_4D	KF966236
CH78a_3T	KF966237
CH173b_5R	KF966238
CH51b_2b	KF966239
CH55_2C	KF966240
CH80_3T	KF966241
CH83b_3T	KF966242
CH89_3T	KF966243
CH103b_3T	KF966244
CH105_3D	KF966245
CH116_4C	KF966246
CH127a_4D	KF966247
CH141a_4T	KF966248
CH356a_12D	KF966249
CH136a_4T	KF966250
CH330b_11D	KF966251
CH361b_12T	KF966252
CH438b_13D	KF966253
CH103a_3T	KF966254
CH442a_13D	KF966255
CH435c_13D	KF966256
CH363a_12T	KF966257
CH363b_12T	KF966258
CH358_12T	KF966259
CH385b_12D	KF966260
CH455b1_14D	KF966261
CH322a_11C	KF966262
CH190b_5D	KF966263
CH370b_12T	KF966264
CH94_3T	KF966265
CH375b_12D	KF966266
CH435b_13D	KF966267
CH59a_2C	KF966268
CH165a_5C	KF966269
CH316_11T	KF966270
CH380c_12D	KF966271
CH319b_11T	KF966272
CH337a_11D	KF966273
CH324a_11C	KF966274
CH327b_11D	KF966275
CH420a_13T	KF966276
CH341b_12C	KF966277
CH410a_13C	KF966278
CH329b_11D	KF966279
CH352b_12D	KF966280
CH426b_13T	KF966281
CH356b_12D	KF966282
CH325a_11C	KF966283
CH321_11T	KF966284
CH384b_12D	KF966285
CH331c_11D	KF966286
CH330a_11D	KF966287
CH66_2B	KF966288
CH95b_3T	KF966289
CH101a_3T	KF966290
CH160b_5T	KF966291
CH161b_5T	KF966292
CH167_5R	KF966293
CH177_5C	KF966294
CH181b_5D	KF966295
CH453b_14D	KF966296
CH460b_14D	KF966297
CH169b_5R	KF966298
CH46a_2A	KF966299
CH455b2_14D	KF966300
CH463b_14D	KF966301
CH406b_13C	KF966302
CH426a_13T	KF966303
CH416a_13T	KF966304
CH428a_13T	KF966305
CH407a_13C	KF966306
CH174_5R	KF966307
CH409a_13C	KF966308
CH175_5R	KF966309
CH126_4D	KF966310
CH155b_5T	KF966311
CH182b_5D	KF966312
CH156b_5T	KF966313
CH151b_5R	KF966314
CH102_3T	KF966315
CH121a_4D	KF966316
CH121b_4D	KF966317
CH153b_5R	KF966318
CH161a_5T	KF966319
CH173a_5R	KF966320
CH439a_13D	KF966321
CH457b_14D	KF966322
CH456_14D	KF966323
CH458b_14D	KF966324
CH7_E	KF966325
CH60a_2C	KF966326
CH139b_4T	KF966327
CH179_5D	KF966328
CH124a_4D	KF966329
CH438c_13D	KF966330
CH322b_11C	KF966331
CH111b_4T	KF966332
CH430a_13D	KF966333
CH372_12D	KF966334
CH328_11D	KF966335
CH370a_12T	KF966336
CH425b_13T	KF966337
CH436b_13D	KF966338
CH147b_4T	KF966339
CH172_5R	KF966340
CH338_11D	KF966341
CH61a_2B	KF966342
CH122a_4D	KF966343
CH336d_11D	KF966344
CH313a_11T	KF966345
CH176a_5C	KF966346
CH371b_12T	KF966347
CH311b_11T	KF966348
CH323a_11C	KF966349
CH16b_1C	KF966350
CH122b_4D	KF966351
CH461a_14D	KF966352
CH171a_5R	KF966353
CH411_13C	KF966354
CH441c_13D	KF966355
CH406c_13C	KF966356
CH440b_13D	KF966357
CH421b_13T	KF966358
CH434a_13D	KF966359
CH410b_13C	KF966360
CH463a_14D	KF966361
CH462b_14D	KF966362
CH457a_14D	KF966363
CH405a_13C	KF966364
CH406a_13C	KF966365
CH431a_13D	KF966366
CH442b_13D	KF966367
CH71_2B	KF966368
CH344c_12C	KF966369
CH336a_11D	KF966370
CH336c_11D	KF966371
CH375a_12D	KF966372
CH157a_5T	KF966373
CH460a_14D	KF966374
CH169a_5R	KF966375
CH368_12T	KF966376
CH334a_11D	KF966377
CH184a_5D	KF966378
CH423b_13T	KF966379
CH417_13T	KF966380
CH376a_12D	KF966381
CH168a_5R	KF966382
CH164a_5T	KF966383
CH132_4D	KF966384
CH65_2B	KF966385
CH133_14D	KF966386
CH128a_4D	KF966387
CH367a_12T	KF966388
CH383a_12D	KF966389
CH384a_12D	KF966390
CH334b_11D	KF966391
CH383b_12D	KF966392
CH335a_11D	KF966393
CH377_12D	KF966394
CH335b_11D	KF966395
CH170_5R	KF966396
CH158a_5T	KF966397
CH170a_5R	KF966398
CH170b_5R	KF966399
CH318_11T	KF966400
CH340_11D	KF966401
CH355c_12D	KF966402
CH354_12D	KF966403
CH331a_11D	KF966404
CH163a_5T	KF966405
CH168b_5R	KF966406
CH117_4C	KF966407
CH181_5D	KF966408
CH319a_11T	KF966409
CH311a_11T	KF966410
CH359a_12T	KF966411
CH313b_11T	KF966412
CH183_5D	KF966413
CH110_4T	KF966414
CH109b_4T	KF966415
CH325b_11C	KF966416
CH346b_12C	KF966417
CH349a_12T	KF966418
CH357_12T	KF966419
CH176b_5C	KF966420
CH327a_11D	KF966421
CH413_13T	KF966422
CH73b_2B	KF966423
CH339_11D	KF966424
CH131a_4D	KF966425
CH131b_4D	KF966426
CH134c_4D	KF966427
CH130b_4D	KF966428
CH120b_4D	KF966429
CH48_2B	KF966430
CH120a_4D	KF966431
CH427_13T	KF966432
CH402_13C	KF966433
CH130a_4D	KF966434
CH38a_1T	KF966435
CH367b_12T	KF966436
CH364_12T	KF966437
CH355a_12D	KF966438
CH349b_12T	KF966439
CH317a_11T	KF966440
CH428c_13T	KF966441
CH49a_2B	KF966442
CH422a_13T	KF966443
CH365_12T	KF966444
CH312c_11T	KF966445
CH455a_14D	KF966446
CH419b_13T	KF966447
CH180b_5D	KF966448
CH146a_4T	KF966449
CH134b_4D	KF966450
CH333_11D	KF966451
CH419a_13T	KF966452
CH50a_2B	KF966453
CH146b_4T	KF966454
CH128b_4D	KF966455
CH49b_2B	KF966456
CH50b_2B	KF966457
CH51a_2B	KF966458
CH51c_2B	KF966459
CH355b_12D	KF966460
CH62_2B	KF966461
CH52_2C	KF966462
CH141b_4T	KF966463
CH32_1T	KF966464
CH362a_12T	KF966465
CH337b_11D	KF966466
CH425c_13T	KF966467
CH404a_13C	KF966468
CH347a_12T	KF966469
CH347b_12T	KF966470
CH38b_1T	KF966471
CH360_12T	KF966472
CH324c_11C	KF966473
CH64b_2B	KF966474
CH35_1T	KF966475
CH107_3D	KF966476
CH108_3D	KF966477
CH104a_3D	KF966478
CH315_11T	KF966479
CH76_3T	KF966480
CH69b_2B	KF966481
CH382b_12D	KF966482
CH373b_12D	KF966483
CH407b_13C	KF966484
CH429a_13T	KF966485
CH429b_13T	KF966486
CH382a_12D	KF966487
CH42_1T	KF966488
CH72b_2B	KF966489
CH379b_12D	KF966490
CH46b_2B	KF966491
CH6b_E	KF966492
CH380b_12D	KF966493
CH461b_14D	KF966494
CH453c_14D	KF966495
CH373a_12D	KF966496
CH320b_11T	KF966497
CH346a_12C	KF966498
CH152a_5R	KF966499
CH190a_5D	KF966500
CH16a_1C	KF966501
CH17a_1C	KF966502
CH178_5C	KF966503
CH134a_4D	KF966504
CH119_4C	KF966505
CH6_E	KF966506
CH437b_13D	KF966507
CH332b_11D	KF966508
CH435a_13D	KF966509
CH326b_11D	KF966510
CH72a_2B	KF966511
CH104b_3D	KF966512
CH118_4C	KF966513
CH150b_4T	KF966514
CH150bb_4T	KF966515
CH150ba_4T	KF966516
CH100a_3T	KF966517
CH92_3T	KF966518
CH332a_11D	KF966519
CH351c_12D	KF966520
CH403b_13C	KF966521
CH11a_S	KF966522
CH58a_2C	KF966523
CH454a_14D	KF966524
CH454b_14D	KF966525
CH98a_3T	KF966526
CH57b_2C	KF966527
CH57a_2C	KF966528
CH74b_2B	KF966529
CH82a_3T	KF966530
CH60b_2C	KF966531
CH11b_S	KF966532
CH331b_11D	KF966533
CH113b_4T	KF966534
CH366_12T	KF966535
CH54a_2C	KF966536
CH54b_2C	KF966537
CH162_5T	KP340489

## Sheet: S2
Supplementary Table S2. Phenotypes for substrate utilization and social traits of the Bacillus strains included in the phylogeny
LABELS	Site	Sample type	16S RNA ribosomal classification	Prototrophy	Peptone requiring	Biofilm	Swarming	Swimming	Glucose	Xylose	Trehalose	Raffinose	Sorbitol	5mM_Vmax	50mM_Vmax	5mM_Sat	50mM_Sat	Growth pattern	Conserve gltX
CH159a_5T	5	Top sediment	unclassified group 5	1	0	1	0	1	1	1	0	0	0	0.0138333	0.0188	0.404033	0.51538	1	1
CH438c_13D	13	Deep sediment	unclassified group 6	1	0	0	1	1	1	0	0	0	0	0.02	0.03	0.27	0.46	2	0
CH438b_13D	13	Deep sediment	unclassified group 3	0	1	0	0	0	1	1	0	1	1	0.0208	0.0181667	0.270317	0.459783	1	0
CH435c_13D	13	Deep sediment	unclassified group 3	0	1	0	0	1	1	1	0	1	0	0.0398333	0.0368333	0.708733	0.773333	1	0
CH442a_13D	13	Deep sediment	unclassified group 3	1	0	0	0	1	1	0	0	0	0	0.0265	0.0218	0.5237	0.6849	2	0
CH431a_13D	13	Deep sediment	unclassified group 4	0	1	0	0	1	1	0	0	0	0	0.00316667	0.0176	0.12645	0.2728	1	1
CH442b_13D	13	Deep sediment	unclassified group 4	0	1	0	0	1	1	0	0	0	0	0.00394444	0.0138667	0.105106	0.26112	1	1
CH421b_13T	13	Top sediment	unclassified group 4	0	1	0	0	1	1	1	0	1	1	0.006	0.03	0.098	0.35	1	1
CH440b_13D	13	Deep sediment	unclassified group 4	0	1	0	0	1	1	0	0	0	0	0.00266667	0.0204	0.127867	0.33278	3	1
CH441c_13D	13	Deep sediment	unclassified group 4	0	1	0	0	1	1	0	0	1	0	0.00183333	0.013	0.11755	0.23376	1	1
CH142_4T	4	Top sediment	unclassified group 2	0	1	0	1	1	1	1	0	1	0	0.01	0.0144	0.213	0.26266	1	1
CH37_1T	1	Top sediment	unclassified group 2	0	0	1	0	1	1	1	0	1	1	0.016	0.0191667	0.318333	0.51735	1	1
CH163b_5T	5	Top sediment	unclassified group 2	0	0	0	0	1	1	1	0	1	1	0.0143333	0.016	0.37115	0.492817	1	1
CH153a_5R	5	Deep sediment	unclassified group 2	0	1	0	0	0	1	1	0	1	0	0	0.0085	0	0.385508	1	1
CH417_13T	13	Top sediment	unclassified group 2	0	0	1	1	1	1	1	1	1	1	0.0266667	0.0106667	0.42355	0.446433	2	0
CH132_4D	4	Deep sediment	unclassified group 2	0	0	1	0	1	1	1	0	1	0	0.021	0.0208	0.604133	0.73056	2	1
CH128a_4D	4	Deep sediment	unclassified group 2	1	0	0	0	1	1	1	0	1	0	0.0136667	0.0308333	0.292117	0.4154	1	1
CH446_14T	14	Top sediment	unclassified group 2	0	1	1	0	1	1	1	1	1	0	0.00483333	0.0066	0.187583	0.20704	1	0
CH162_5T	5	Top sediment	unclassified group 2	1	0	0	0	1	1	1	1	1	0	0.0203333	0.0306	0.419367	0.5808	2	1
CH155a_5T	5	Top sediment	unclassified group 2	0	0	0	0	1	1	1	0	1	0	0.0196667	0.0188	0.398983	0.4707	2	1
CH133_14D	14	Deep sediment	unclassified group 2	0	1	0	0	1	1	1	0	1	0	0.00916667	0.0108333	0.164883	0.405717	1	1
CH160a_5T	5	Top sediment	B. aquimaris	0	0	1	0	1	1	1	1	1	1	0	0.0216667	0	0.588183	2	1
CH429b_13T	13	Top sediment	B. aquimaris	0	0	1	0	1	1	1	1	1	1	0.028	0.0272	0.444017	0.59706	2	0
CH160b_5T	5	Top sediment	B. aquimaris	0	0	1	1	1	1	1	1	1	0	0.0176667	0.038	0.3276	0.657	2	1
CH73b_2B	2	Deep sediment	B. aquimaris	0	0	1	0	1	1	1	1	1	1	0.0211667	0.0162	0.467233	0.73016	3	1
CH419a_13T	13	Top sediment	B. marisflavi	0	0	1	0	0	1	0	1	0	1	0.03	0.02	0.49	0.38	2	1
CH419b_13T	13	Top sediment	B. marisflavi	0	1	1	0	1	1	0	1	0	0	0.0214	0.02	0.44736	0.45774	2	1
CH138_4T	4	Top sediment	B. marisflavi	0	1	1	0	1	1	0	1	1	0	0.0372	0.02525	0.288833	0.39665	2	0
CH128b_4D	4	Deep sediment	B. marisflavi	0	1	1	0	1	1	1	1	1	0	0.00555714	0.0104125	0.133738	0.126062	2	0
CH34_1T	1	Top sediment	B. marisflavi	0	0	1	0	1	1	0	0	0	0	0.00683333	0.0058	0.248867	0.27616	1	1
CH134b_4D	4	Deep sediment	B. marisflavi	1	0	0	0	1	1	1	1	1	0	0.023	0.0166	0.378833	0.57938	1	0
CH33_1T	1	Top sediment	B. marisflavi	0	1	1	0	0	1	1	1	1	1	0.0446667	0.0281667	0.472417	0.441783	1	1
CH430a_13D	13	Deep sediment	B. marisflavi	1	0	0	0	1	1	0	0	1	0	0.012	0.0105	0.150683	0.161733	1	0
CH428c_13T	13	Top sediment	B. marisflavi	0	1	1	0	1	1	0	1	1	1	0.0168333	0.0188	0.256417	0.44738	2	1
CH146b_4T	4	Top sediment	B. marisflavi	0	1	0	0	0	1	1	1	1	1	0	0.01	0	0.18	2	1
CH36_1T	1	Top sediment	B. marisflavi	0	0	1	1	1	1	0	0	0	0	0.00975	0.015	0.108475	0.276033	1	0
CH451a_14T	14	Top sediment	B. marisflavi	0	1	1	0	1	1	1	1	0	1	0.002	0.0118333	0.068875	0.253517	1	1
CH422a_13T	13	Top sediment	B. marisflavi	0	1	1	0	1	1	0	0	0	0	0.008	0.00866667	0.250717	0.346683	1	1
CH40_1T	1	Top sediment	B. marisflavi	0	1	1	0	1	1	0	0	0	0	0.0121667	0.00716667	0.2563	0.310217	2	1
CH425c_13T	13	Top sediment	B. marisflavi	0	0	0	0	1	1	0	0	0	0	0.0161667	0.0154	0.2843	0.30336	1	1
CH141b_4T	4	Top sediment	B. marisflavi	0	1	1	0	1	1	1	1	0	0	0.00716667	0.006	0.164767	0.16506	1	1
CH447_14T	14	Top sediment	B. flexus	1	0	0	0	1	1	1	1	1	1	0.038	0.027	0.515117	0.544183	1	1
CH122b_4D	4	Deep sediment	B. flexus	1	0	0	0	1	1	1	1	1	1	0.0103333	0.0152	0.19995	0.36258	1	1
CH123a_4D	4	Deep sediment	B. horikoshii	0	0	1	0	1	1	1	1	1	1	0.0285	0.0648333	0.463367	0.417	1	0
CH127b_4D	4	Deep sediment	B. horikoshii	0	0	0	0	1	1	1	0	1	1	0.0183333	0.0176667	0.27575	0.313117	1	1
CH135a_4T	4	Top sediment	B. horikoshii	0	1	1	0	0	1	1	1	1	1	0.02	0.017	0.203633	0.30132	1	1
CH158b_5T	5	Top sediment	B. horikoshii	0	0	0	0	0	1	0	1	1	1	0	0.01	0	0.17	2	0
CH415b_13T	13	Top sediment	B. horikoshii	0	1	1	0	0	1	1	1	0	1	0.01	0.00783333	0.388733	0.40055	1	1
CH428b_13T	13	Top sediment	B. horikoshii	0	1	0	0	1	1	1	1	1	1	0.0405	0.0331667	0.5844	0.671033	1	1
CH436a_13D	13	Deep sediment	B. horikoshii	0	0	1	0	1	1	0	1	1	0	0.0188333	0.0198333	0.271683	0.37795	1	1
CH112b_4T	4	Top sediment	B. horikoshii	1	0	0	0	1	1	1	1	1	1	0.0371667	0.041	0.4013	0.63668	1	0
CH449a2_14T	14	Top sediment	B. horikoshii	0	0	0	0	1	1	1	1	1	1	0.0191667	0.02	0.338167	0.49	1	1
CH147a_4T	4	Top sediment	B. horikoshii	0	0	1	0	1	1	1	1	1	0	0.0194	0.0212	0.287233	0.52826	2	1
CH440a_13D	13	Deep sediment	B. horikoshii	0	0	0	0	1	1	0	1	1	1	0.0203333	0.0178333	0.424067	0.396067	1	0
CH135b_4T	4	Top sediment	B. horikoshii	0	1	1	0	0	1	1	1	1	0	0.0141667	0.0112	0.40964	0.54528	1	1
CH416b_13T	13	Top sediment	B. horikoshii	1	0	0	0	1	1	0	0	0	0	0.01	0.01	0.16	0.25	2	1
CH28_1T	1	Top sediment	B. horikoshii	0	0	0	0	1	1	0	0	1	1	0.0226667	0.02	0.20255	0.45385	1	1
CH431b_13D	13	Deep sediment	B. horikoshii	0	0	0	0	0	1	1	1	1	1	0.0261667	0.0156667	0.489533	0.7352	1	1
CH127a_4D	4	Deep sediment	B. horikoshii	0	0	0	0	0	1	1	1	1	1	0.0368	0.0333333	0.53618	0.603967	1	1
CH429a_13T	13	Top sediment	B. horikoshii	0	0	0	0	1	1	1	1	0	1	0.0158333	0.013	0.370017	0.613783	1	1
CH145b_4T	4	Top sediment	B. horikoshii	0	0	1	0	0	1	0	0	0	0	0.0345	0.0362	0.471467	0.62064	1	1
CH416c_13T	13	Top sediment	B. horikoshii	0	1	0	0	1	1	1	1	1	1	0.0108333	0.0131667	0.249433	0.274983	1	1
CH129a_4D	4	Deep sediment	B. horikoshii	1	0	1	0	0	1	1	1	1	1	0.0276	0.0298	0.34114	0.41434	1	1
CH136a_4T	4	Top sediment	B. horikoshii	0	1	0	0	1	1	1	1	1	1	0.0321667	0.0356667	0.579833	0.683817	1	1
CH108_3D	3	Deep sediment	B. horikoshii	0	1	1	0	1	1	1	0	1	0	0.0146667	0.0183333	0.234083	0.392867	3	0
CH418b_13T	13	Top sediment	B. horikoshii	1	0	0	0	0	1	1	1	0	1	0.0333333	0.0298	0.492983	0.7017	1	1
CH426b_13T	13	Top sediment	B. cereus	1	0	1	0	1	1	1	1	1	1	0.0295	0.0336667	0.34034	0.57555	1	0
CH426a_13T	13	Top sediment	B. cereus	0	0	1	1	1	1	1	1	1	1	0.0266667	0.0294	0.492467	0.64378	2	1
CH420a_13T	13	Top sediment	B. cereus	1	0	1	1	1	1	1	1	1	1	0.0175	0.0156667	0.2355	0.449783	2	1
CH424_13T	13	Top sediment	B. cereus	0	0	0	1	0	1	1	1	0	0	0.0228333	0.0305	0.5743	0.639017	2	1
CH101a_3T	3	Top sediment	B. cereus	0	0	1	0	1	1	1	1	1	0	0.034	0.0523333	0.46085	0.486567	2	1
CH319b_11T	11	Top sediment	B. cereus	1	0	1	0	1	1	1	1	1	1	0	0.01	0	0.22	2	1
CH321_11T	11	Top sediment	B. cereus	1	0	1	1	1	1	1	1	1	1	0.0178611	0.0203333	0.24085	0.396017	1	1
CH95b_3T	3	Top sediment	B. cereus	0	0	1	0	1	1	1	1	0	1	0.0288333	0.129333	0.406617	0.30355	2	1
CH460b_14D	14	Deep sediment	B. cereus	0	0	1	1	1	1	1	1	1	1	0.0168333	0.0406	0.217867	0.2627	2	1
CH428a_13T	13	Top sediment	B. cereus	0	0	1	0	1	1	1	1	1	1	0.012	0.0195	0.124367	0.3553	2	1
CH448b_14T	14	Top sediment	B. cereus	0	0	1	1	1	1	1	1	1	1	0.019	0.011	0.43744	0.2376	2	1
CH416a_13T	13	Top sediment	B. cereus	0	0	1	0	1	1	1	1	1	1	0.00833333	0.0138	0.163217	0.3741	1	1
CH122a_4D	4	Deep sediment	B. cereus	1	0	1	1	1	1	1	1	1	0	0.0308333	0.0122	0.309033	0.3575	2	0
CH121a_4D	4	Deep sediment	B. cereus	0	0	0	0	1	1	1	1	1	0	0.013	0.024	0.3387	0.4953	2	1
CH143_4T	4	Top sediment	B. cereus	0	1	0	0	1	1	1	0	1	0	0.0176667	0.0193333	0.27985	0.28	1	1
CH155b_5T	5	Top sediment	B. cereus	0	1	1	1	1	1	1	1	0	1	0.0295	0.0456	0.313733	0.30332	2	1
CH126_4D	4	Deep sediment	B. cereus	0	1	1	0	1	1	0	1	1	0	0.014	0.0136667	0.254767	0.371733	2	1
CH425b_13T	13	Top sediment	B. cereus	1	0	1	1	1	1	1	1	1	1	0.0192	0.026	0.2641	0.33892	1	1
CH372_12D	12	Deep sediment	B. cereus	0	0	1	0	0	1	1	1	1	0	0.0454	0.0291667	0.59912	0.43365	2	1
CH436b_13D	13	Deep sediment	B. cereus	0	1	1	1	1	1	0	1	1	0	0.026	0.0252	0.29785	0.49878	2	1
CH370a_12T	12	Top sediment	B. cereus	0	0	1	0	1	1	0	1	1	1	0.0218	0.031	0.32436	0.58112	2	1
CH25_1T	1	Top sediment	B. cereus	0	0	1	0	1	1	0	1	1	0	0.0146667	0.0156667	0.43605	0.521883	1	1
CH439a_13D	13	Deep sediment	B. cereus	0	1	1	0	1	1	0	1	1	0	0.0185	0.0258333	0.436333	0.528817	2	1
CH98b_3T	3	Top sediment	B. cereus	1	0	1	0	1	1	1	1	1	1	0.0186667	0.0173333	0.5257	0.434533	2	1
CH311b_11T	11	Top sediment	B. cereus	0	0	1	0	1	1	0	1	1	0	0.02	0.0478	0.21845	0.5721	2	1
CH140a_4T	4	Top sediment	B. cereus	0	1	1	1	1	1	0	1	1	1	0.0166	0.0182	0.37395	0.46696	2	1
CH102_3T	3	Top sediment	B. cereus	0	0	1	0	1	1	0	1	1	0	0.0238	0.0206667	0.418467	0.559433	2	1
CH124a_4D	4	Deep sediment	B. cereus	1	0	1	0	1	1	0	1	1	0	0.0118333	0.0175	0.3136	0.392717	1	1
CH370b_12T	12	Top sediment	B. cereus	0	0	1	0	1	1	1	1	1	0	0.0195	0.023	0.5016	0.728925	2	1
CH139b_4T	4	Top sediment	B. cereus	0	0	1	1	1	1	1	1	1	0	0.0158	0.01325	0.2042	0.276875	2	1
CH111_4T	4	Top sediment	B. cereus	0	0	1	0	1	1	0	1	1	0	0.0192	0.0224	0.21715	0.47424	2	1
CH316_11T	11	Top sediment	B. cereus	0	0	1	0	1	1	1	1	1	1	0.022	0.03	0.445633	0.574	2	1
CH111b_4T	4	Top sediment	B. cereus	0	0	1	0	1	1	0	1	1	0	0.0255	0.0288	0.3567	0.78762	2	1
CH458b_14D	14	Deep sediment	B. cereus	1	0	1	0	1	1	0	1	1	0	0	0.01	0	0.17	2	1
CH113a_4T	4	Top sediment	unclassified group 1	1	0	1	0	0	1	0	1	1	0	0.005	0.0176667	0.141367	0.2443	1	0
CH113b_4T	4	Top sediment	unclassified group 1	0	0	1	0	1	1	0	0	0	0	0.0448333	0.0238	0.23135	0.31732	1	0
CH423b_13T	13	Top sediment	B. pumilus	0	0	1	0	1	1	0	0	1	0	0.0205	0.01	0.306217	0.16	1	1
CH91b_3T	3	Top sediment	B. pumilus	1	0	0	0	0	1	1	1	0	1	0.0221667	0.0165	0.446183	0.557383	1	1
CH156_5T	5	Top sediment	B. pumilus	1	0	1	1	1	1	1	1	1	1	0.0288	0.0388	0.261033	0.47302	2	1
CH435a_13D	13	Deep sediment	B. pumilus	1	0	1	1	1	1	1	1	1	1	0.0178333	0.0216667	0.259833	0.488217	2	1
CH437b_13D	13	Deep sediment	B. pumilus	1	0	1	1	1	1	1	1	1	0	0.0396	0.0265	0.316667	0.444717	2	1
CH145_4T	4	Top sediment	B. pumilus	1	0	1	1	1	1	0	0	0	0	0.0175	0.0362	0.5321	0.62064	2	1
CH112a_4T	4	Top sediment	B. pumilus	1	0	1	1	1	1	1	1	1	1	0.0216	0.0156	0.25444	0.46278	3	1
CH144b_4T	4	Top sediment	B. pumilus	1	0	1	1	1	1	0	1	1	1	0.0246	0.0456667	0.362067	0.545733	2	1
CH150a_4T	4	Top sediment	B. pumilus	1	0	1	1	1	1	1	1	1	1	0.0303333	0.0238	0.478733	0.58792	2	1
CH150bb_4T	4	Top sediment	B. pumilus	1	0	1	1	1	1	0	0	0	0	0.0208333	0.0262	0.316217	0.36206	2	1
CH150ba_4T	4	Top sediment	B. pumilus	1	0	1	1	1	1	1	1	1	1	0.19852	0.0294	0.525833	0.35908	1	1
CH95a_3T	3	Top sediment	B. pumilus	1	0	1	1	1	1	1	1	1	1	0.0313333	0.0348333	0.288633	0.451467	2	1
CH144a_4T	4	Top sediment	B. pumilus	1	0	1	1	1	1	0	0	1	0	0.0341667	0.0222	0.300183	0.36298	2	1
CH90_3T	3	Top sediment	B. subtilis	1	0	1	1	1	1	0	0	1	1	0.0203333	0.0546	0.215017	0.6008	1	1
CH110_4T	4	Top sediment	B. subtilis	1	0	1	1	1	1	1	1	1	1	0.0175	0.0298333	0.21875	0.40775	1	1
CH325b_11C	11	Water column	B. subtilis	1	0	1	1	1	1	0	0	0	0	0.0226667	0.0356667	0.3462	0.428933	2	1
CH109b_4T	4	Top sediment	B. subtilis	1	0	1	1	1	1	1	1	1	1	0.0128333	0.0171667	0.2017	0.41275	1	1
CH183_5D	5	Deep sediment	B. subtilis	1	0	1	1	1	1	1	1	1	0	0	0.01	0	0.19	2	1
CH109a_4T	4	Top sediment	B. subtilis	1	0	1	1	1	1	1	1	1	1	0.0151667	0.0181667	0.212333	0.353983	1	1
CH311a_11T	11	Top sediment	B. subtilis	1	0	1	1	1	1	0	0	1	0	0.026	0.0331667	0.413367	0.594917	2	1
CH359a_12T	12	Top sediment	B. subtilis	1	0	1	1	1	1	1	0	1	0	0.011	0.0268	0.181033	0.29746	1	1
CH357_12T	12	Top sediment	B. subtilis	0	0	1	0	0	1	1	1	1	1	0.0145	0.0184	0.296117	0.31678	1	1
CH146a_4T	4	Top sediment	B. subtilis	1	0	1	0	1	1	1	1	1	0	0.0235	0.018	0.265833	0.427433	1	1
CH313b_11T	11	Top sediment	B. subtilis	1	0	1	1	1	1	1	1	1	1	0.0108333	0.024	0.222183	0.77034	1	1
CH327a_11D	11	Deep sediment	B. subtilis	1	0	1	1	1	1	1	1	1	1	0.0185	0.0361667	0.5528	0.539283	2	1
CH339_11D	11	Deep sediment	B. subtilis	1	0	1	1	1	1	1	1	1	1	0.0221667	0.021	0.447567	0.478017	2	1
CH413_13T	13	Top sediment	B. subtilis	1	0	1	1	1	1	1	1	1	0	0.0133333	0.0128333	0.254933	0.410683	2	1
CH427_13T	13	Top sediment	B. subtilis	1	0	1	1	1	1	1	1	1	1	0.0151667	0.0178333	0.263167	0.386633	2	1
CH131a_4D	4	Deep sediment	B. subtilis	1	0	1	1	1	1	1	1	1	1	0.0235	0.0305	0.437125	0.627375	2	1
CH43_1T	1	Top sediment	B. subtilis	1	0	1	1	1	1	1	1	1	1	0.0152	0.0166	0.21404	0.37278	2	1
CH120a_4D	4	Deep sediment	B. subtilis	1	0	1	1	1	1	1	1	1	1	0.0236667	0.0334	0.298	0.54294	2	1
CH120b_4D	4	Deep sediment	B. subtilis	1	0	1	1	1	1	1	1	1	1	0.0316667	0.0311667	0.28815	0.37125	2	1
CH21_1T	1	Top sediment	B. subtilis	1	0	1	1	1	1	1	1	1	1	0.0173333	0.01	0.228333	0.344367	2	1
CH130a_4D	4	Deep sediment	B. subtilis	1	0	1	1	1	1	1	1	1	1	0.0186667	0.0185	0.33305	0.4003	2	1
CH130b_4D	4	Deep sediment	B. subtilis	1	0	1	1	1	1	1	1	1	1	0.0128333	0.0168333	0.194533	0.50325	2	1
CH134c_4D	4	Deep sediment	B. subtilis	1	0	1	1	1	1	0	1	1	0	0.0248333	0.0298	0.29835	0.51518	2	1
CH121b_4D	4	Deep sediment		1	0	1	0	1	1	1	1	1	0	0.0473333	0.0213333	0.584217	0.481033	3
CH20a_1T	1	Top sediment		1	0	1	0	1	1	1	1	1	1	0.0208333	0.0146667	0.51145	0.62335	1
CH48_2b	2	Top sediment		0	0	1	0	1	0	0	0	0	0	0.003	0.017	0.0668833	0.25156	1
